# Supplementary material for: Patient perceptions of co-morbidities in inflammatory arthritis
Source: Rheumatol Adv Pract. 2021 Jan 11;5(1):rkaa076. doi: 10.1093/rap/rkaa076 (PMC7884022; doi:10.1093/rap/rkaa076)
Supplement: rkaa076_Supplementary_Data [file rkaa076_supplementary_data.zip]

Archive with 4 entries (4 files):
- RAP 20-102 Supplementary Data S1.doc
- RAP 20-102 Supplementary Data S2.docx
- RAP 20-102 Supplementary Data S3.docx
- RAP 20-102 Supplementary Tables.docx
